# Supplementary material for: Liposome-Based Co-Immunotherapy with TLR Agonist and CD47-SIRPα Checkpoint Blockade for Efficient Treatment of Colon Cancer
Source: Molecules. 2023 Mar 31;28(7):3147. doi: 10.3390/molecules28073147 (PMC10095745; doi:10.3390/molecules28073147)
Supplement: Supplementary file 1 [file molecules-28-03147-s001.zip]

Archive with 1 entries (1 files):
- molecules-2305474-supplementary.pdf
